# Supplementary material for: A Comparison of Methods for Identifying Enterobacterales Isolates from Fish and Prawns
Source: Pathogens. 2022 Mar 28;11(4):410. doi: 10.3390/pathogens11040410 (PMC9032566; doi:10.3390/pathogens11040410)
Supplement: Supplementary file 1 [file pathogens-11-00410-s001.zip]

Archive with 1 entries (1 files):
- pathogens-1631200-supplementary.xlsx
