# Supplementary material for: A Comparison of Methods for Identifying Enterobacterales Isolates from Fish and Prawns
Source: Pathogens. 2022 Mar 28;11(4):410. doi: 10.3390/pathogens11040410 (PMC9032566; doi:10.3390/pathogens11040410)
Supplement: Supplementary file 1 [file pathogens-11-00410-s001.zip › pathogens-1631200-supplementary.xlsx]

## Sheet: Arkusz1
Strain	Source	Sequencing	Confidence level [%]	EnteroTest 20N	Confidence level	MALDI -TOF MS	Confidence level
1E	shrimp	Leclercia adecarboxylata	99.7	Rahnella aquatilis	very good	Leclercia adecarboxylata	0.998
2E	shrimp	Enterobacter cloacae	99.3	Enterobacter cloacae subsp. cloacae	low	Enterobacter cloacae	0.998
3E	shrimp	Serratia fonticola	99.29	Serratia fonticola	very good	Serratia fonticola	0.998
4E	shrimp	Aeromonas salmonicida	99.04	Morganella morganii subsp. morganii	low	Staphylococcus epidermidis	0.998
5E	shrimp	Serratia fonticola	99.93	Serratia fonticola	very good	Serratia fonticola	0.925
6E	salmon	Serratia proteamaculans	99.13	Serratia quinivorans	very good	Serratia quinivorans	0.998
7E	salmon	Hafnia alvei	98.76	Shigella boydii (group C)	genus level	Staphylococcus captis	0.998
8E	salmon	Lelliottia nimipressuralis	98.6	Enterobacter amnigenus biovar 2	very good	no identification	0.998
9E	salmon	Citrobacter koseri	98.38	Hafnia alvei	species level	Hafnia alvei	0.998
10E	salmon	Serratia liquefaciens	>99	Serratia liquefaciens	genus level	Serratia liquefaciens	0.998
11E	salmon	Yersinia enterocolitica	99.23	Yersinia frederiksenii	genus level	Yersinia enterocolitica	0.925
12E	salmon	Enterobacter kobei	99	Kluyvera intermedia	low	Rodzina Enterobacteriaceae	0.986
13E	salmon	Hafnia alvei	98.38	Hafnia alvei	very good	Hafnia alvei	0.998
14E	salmon	Serratia liquefaciens	99.14	Serratia proteamaculans	genus level	Serratia liquefaciens	0.998
15E	salmon	Hafnia alvei	97.8	Hafnia alvei	very good	Hafnia alvei	0.998
16E	salmon	Serratia fonticola	99.14	Serratia fonticola	very good	Serratia fonticola	0.998
17E	salmon	Serratia liquefaciens	99.03	Serratia proteamaculans	genus level	Serratia liquefaciens	0.998
18E	salmon	Serratia liquefaciens	98.86	Serratia proteamaculans	genus level	Serratia liquefaciens	0.903
19E	salmon	Serratia liquefaciens	88	Serratia liquefaciens	genus level	Serratia liquefaciens	0.998
20E	salmon	Klebsiella oxytoca	>98	Klebsiella pneumoniae subsp. pneumoniae	genus level	Klebsiella oxytoca	0.998
21E	salmon	Hafnia alvei	99	Serratia liquefaciens	genus level	Hafnia alvei	0.986
22E	salmon	Serratia liquefaciens	>98	Serratia proteamaculans	genus level	Serratia liquefaciens	0.925
23E	salmon	Buttiauxella agrestis	98	Serratia odorifera biovar 1	very good	Buttiauxella agrestis	0.998
24E	trout	Hafnia alvei	99	Hafnia alvei	very good	Hafnia alvei	0.998
25E	salmon	Serratia fonticola	98	Serratia fonticola	very good	Serratia fonticola	0.998
26E	salmon	Serratia fonticola	99	Aeromonas caviae	low	E. faecalis	0.998
27E	salmon	Aeromonas rivipollensis	99	Vibrio metschnikovii	low	Aeromonas media	0.986
28E	salmon	Aeromonas salmonicida	>98	Vibrio metschnikovii	low	Aeromonas salmonicida/bestiarium	0.986
29E	salmon	Hafnia alvei	99.29	Hafnia alvei	very good	Hafnia alvei	0.998
30E	salmon	Serratia fonticola	99.04	Serratia fonticola	no identification	Serratia fonticola	0.998
31E	salmon	Klebsiella oxytoca	99	Klebsiella oxytoca	genus level	Klebsiella oxytoca	0.998
32E	salmon	Enterobacter ludwigii	88	Kluyvera intermedia	low	no identification	>80%
33E	salmon	Klebsiella pneumoniae	88	Klebsiella oxytoca	genus level	Klebsiella variicola	0.998
34E	salmon	Hafnia alvei	98	Hafnia alvei	low	Hafnia alvei	0.998
35E	salmon	Serratia liquefaciens	99	Serratia proteamaculans	genus level	Serratia liquefaciens	0.998
36E	salmon	Serratia liquefaciens	97	Serratia proteamaculans	genus level	Serratia liquefaciens	0.998
37E	salmon	Hafnia alvei	98	Hafnia alvei	low	Hafnia alvei	0.998
38E	salmon	Klebsiella variicola	88	Klebsiella oxytoca	genus level	Klebsiella pneumoniae	0.998
39E	salmon	Raoultella ornithinolytica	99.14	Klebsiella oxytoca	genus level	Raultella ornithunoa	0.998
40E	salmon	Hafnia alvei	99.23	Kluyvera cryocrescens	low	Hafnia alvei	0.998
41E	salmon	Hafnia alvei	99	Hafnia alvei	very good	Hafnia alvei	0.998
42E	trout	Enterobacter ludwigii	98	Kluyvera ascorbata -	low	Rodzina Enterobacteriaceae	0.986
43E	trout	Hafnia alvei	99	Hafnia alvei	very good	Hafnia alvei	0.986
44E	trout	Serratia fonticola	99	Serratia fonticola	very good	Serratia fonticola	0.986
45E	trout	Serratia fonticola	99	Serratia fonticola	very good	Serratia fonticola	0.998
46E	trout	Lelliottia amnigena	98	Enterobacter amnigenus biovar 2	very good	Lelliottia amnigena	0.903
47E	trout	Serratia fonticola	99	Serratia fonticola	very good	Serratia fonticola	0.998
48E	trout	Serratia liquefaciens	98	Serratia marcescens	low	Serratia liquefaciens	0.925
49E	trout	Hafnia alvei	97	Hafnia alvei	species level	Hafnia alvei	0.998
50E	trout	Serratia fonticola	98	Serratia fonticola	no identification	Serratia fonticola	0.998
51E	trout	Hafnia alvei	97	Hafnia alvei	species level	Hafnia alvei	0.998
52E	trout	Serratia fonticola	97	Serratia fonticola	very good	Serratia fonticola	0.925
53E	trout	Serratia liquefaciens	99	Serratia marcescens	genus level	Serratia liquefaciens	0.998
54E	trout	Aeromonas hydrophila	98	Buttiauxella gaviniae	low	Aeromonas media	0.998
55E	trout	Serratia fonticola	97	Serratia fonticola	very good	Serratia fonticola	0.998
56E	shrimp	Aeromonas salmonicida	98	Leclercia adecarboxylata	very good	Aeromonas salmonicida/bestiarium	0.903
57E	trout	Aeromonas salmonicida	98	Vibrio metschnikovii	low	Aeromonas salmonicida/bestiarium	0.986
58E	trout	Lelliottia nimipressuralis	99	Enterobacter ludwigii	genus level	Staphylococcus aureus	0.986
59E	trout	Enterobacter kobei	99	Kluyvera intermedia	low	Rodzina Enterobacteriaceae	0.986
60E	trout	Serratia fonticola	98	Serratia fonticola	very good	Serratia fonticola	0.998
61E	trout	Rahnella aquatilis	99	Rahnella aquatilis	very good	Rahnella aquatilis	0.998
62E	trout	Pantoea agglomerans	97	Enterobacter pyrinus	no identification	Pantoea agglomerans	0.998
Escherichia coli (ATCC® 8739™)	feces	Escherichia coli	99	Escherichia coli	excellent	Escherichia coli	99.8%
Escherichia coli (ATCC® 25922™)	clinical isolate	Escherichia coli	99	Escherichia coli	excellent	Escherichia coli	99.8%
Hafnia alvei (ATCC® 51815™)	milk	nd		Hafnia alvei	good	Hafnia alvei	99.8%
Serratia marcescens subsp. marcescens (ATCC® 13880™)	pond water	nd		Serratia marcescens	very good	Serratia marcescens	99.8%
Enterobacter cloacae subsp. cloacae (ATCC® BAA-1143™)	nd.	nd		Enterobacter cloacae subsp. cloacae	very good	Enterobacter cloacae	99.8%
Klebsiella pneumoniae subsp. pneumoniae (ATCC® 700603™)	clinical isolate	nd		Klebsiella oxytoca	genus	Klebsiella pneumoniae	99.8%
Salmonella enterica subsp. Arizonae (ATCC® 13314™)	nd	nd		Salmonella enterica subsp. arizonae	species	Salmonella enterica subsp. arizonae	99.8%
Salmonella enterica subsp. enterica (ATCC® 14028™)	tissue	nd		Salmonella serovar Enteritidis	genus	Salmonella enterica subsp. enterica	99.8%
Salmonella enterica subsp. enterica (ATCC® BAA-664™)	nd.	nd		Salmonella serovar Enteritidis	excellent	Salmonella enterica subsp. enterica	99.8%
Salmonella enterica subsp. enterica (A TCC® 7001™)	nd.	nd		Salmonella enterica subsp. arizonae	species	Salmonella enterica subsp. enterica	99.8%
